# Supplementary material for: Influence of Food Environment Around Schools on Nutritional Status and Body Mass Index Trajectories Among Children and Adolescents
Source: Nutrients. 2026 May 28;18(11):1723. doi: 10.3390/nu18111723 (PMC13258895; doi:10.3390/nu18111723)
Supplement: Supplementary file 1 [file nutrients-18-01723-s001.zip]

Archive with 1 entries (1 files):
- nutrients-4316732-supplementary.pdf
